# Supplementary material for: Trends in mortality and disability from ischaemic stroke in Europe, 1990-2023
Source: Eur Stroke J. 2026 Jul 21;11(7):aakag082. doi: 10.1093/esj/aakag082 (PMC13387428; doi:10.1093/esj/aakag082)
Supplement: Supplementary_material_aakag082 [file supplementary_material_aakag082.zip]

Archive with 15 entries (15 files):
- Supplementary Table 3.docx
- Supplementary Table 4.docx
- Supplementary Table 5.docx
- Supplementary Table 6.docx
- Supplementary Figure 8.jpg
- Supplementary Figure 1.png
- Supplementary Figure 2.png
- Supplementary Figure 3.png
- Supplementary Figure 4.png
- Supplementary Figure 5.png
- Supplementary Figure 6.jpg
- Supplementary Figure 7.jpg
- Supplementary Material.docx
- Supplementary Table 1.docx
- Supplementary Table 2.docx
